# Supplementary material for: APOBEC3A is the predominant global editor of cytosines in human mRNAs and in single-strand RNA viruses
Source: bioRxiv. 2026 Feb 12:2026.02.10.705151. Preprint. [Version 1] doi: 10.64898/2026.02.10.705151 (PMC12918798; doi:10.64898/2026.02.10.705151)
Supplement: Supplement 1 [file media-1.zip]

Archive with 12 entries (12 files):
- S1_Table.xlsx
- S2_Table.xlsx
- S3_Table.xlsx
- S4_Table.xlsx
- S5_Table.xlsx
- S6_Table.xlsx
- S7_Table.xlsx
- S8_Table.xlsx
- S9_Table.xlsx
- S10_Table.xlsx
- S11_Table.xlsx
- S12_Table.xlsx
