# Supplementary material for: APOBEC3A is the predominant global editor of cytosines in human mRNAs and in single-strand RNA viruses
Source: bioRxiv. 2026 Feb 12:2026.02.10.705151. Preprint. [Version 1] doi: 10.64898/2026.02.10.705151 (PMC12918798; doi:10.64898/2026.02.10.705151)
Supplement: Supplement 1 [file media-1.zip › S3_Table.xlsx]

## Sheet: Legend
S3 Table. Values of motif enrichments used on graphs shown on Figures 1-6

## Sheet: fig1C_DNA_A1_16
trinucleotide	enrichment
aCa	0.2119
aCc	0
aCg	0.814005
aCt	0.186058
cCa	0
cCc	0
cCg	0.476774
cCt	0.120702
gCa	0
gCc	0.235444
gCg	0.465146
gCt	0.274402
tCa	2.51273
tCc	1.96928
tCg	2.59116
tCt	3.41962

## Sheet: fig1E_DNA_A3A_16
trinucleotide	enrichment
aCa	0.20494
aCc	0.095862
aCg	0.099684
aCt	0.0889
cCa	0.285329
cCc	0.055658
cCg	0.296673
cCt	0.118343
gCa	0.151676
gCc	0
gCg	0.088193
gCt	0.075909
tCa	3.70877
tCc	1.09286
tCg	3.96894
tCt	1.85627

## Sheet: fig1D_DNA_A3B_16
trinucleotide	enrichment
aCa	0.032501
aCc	0.028507
aCg	0.087688
aCt	0
cCa	0.509856
cCc	0.278384
cCg	0.396438
cCt	0.309878
gCa	0.018768
gCc	0.063097
gCg	0.124742
gCt	0.038355
tCa	3.0183
tCc	1.9918
tCg	3.10452
tCt	2.44829

## Sheet: fig1F_DNA_A3C_16
trinucleotide	enrichment
aCa	0.525917
aCc	0.265761
aCg	0.340312
aCt	0.346946
cCa	1.1366
cCc	0.904017
cCg	1.16773
cCt	1.1175
gCa	1.20482
gCc	0.685673
gCg	0.9691
gCt	0.774189
tCa	1.98193
tCc	1.05349
tCg	1.56786
tCt	1.76737

## Sheet: DNA_A3G_16
trinucleotide	enrichment
aCa	0.682987
aCc	0.144529
aCg	1.25854
aCt	0.142688
cCa	3.51166
cCc	1.6594
cCg	2.7431
cCt	2.02123
gCa	0.896078
gCc	0.205523
gCg	0.960084
gCt	0.334358
tCa	0.80007
tCc	0.448039
tCg	0
tCt	0.714956

## Sheet: fig1B_DNA_ddA3G_16
trinucleotide	enrichment
aCa	0.417651
aCc	0.149875
aCg	1.09908
aCt	0.107642
cCa	3.51389
cCc	1.94256
cCg	3.75886
cCt	3.43551
gCa	0.566093
gCc	0.272381
gCg	0.688435
gCt	0.365648
tCa	0.410804
tCc	0.569524
tCg	0
tCt	0.388312

## Sheet: DNA_EV_16
trinucleotide	enrichment
aCa	1.60341
aCc	0.873403
aCg	2.3873
aCt	0.639456
cCa	1.23481
cCc	0
cCg	3.58095
cCt	1.88471
gCa	0
gCc	2.31029
gCg	0
gCt	0.967825
tCa	0.942356
tCc	0
tCg	2.10644
tCt	0

## Sheet: fig2B_DNA_Chan_A3A_16
trinucleotide	enrichment
aCa	0.09734
aCc	0.029779
aCg	0.087776
aCt	0.079365
cCa	0.873403
cCc	0.168758
cCg	0.808438
cCt	0.281135
gCa	0.153643
gCc	0.08734
gCg	0.244432
gCt	0.056498
tCa	3.22942
tCc	1.25708
tCg	3.02935
tCt	1.85043

## Sheet: fig2C_DNA_Chan_A3B_16
trinucleotide	enrichment
aCa	0.069923
aCc	0.045632
aCg	0.033587
aCt	0.035967
cCa	0.610115
cCc	0.447746
cCg	0.74259
cCt	0.481933
gCa	0.067339
gCc	0.056611
gCg	0.057157
gCt	0.037118
tCa	2.76062
tCc	2.1896
tCg	2.76116
tCt	2.06122

[truncated: 18 more sheets: fig2D_DNA_HumanClusters_A3A_16, fig2E_DNA_HumanClusters_A3B_16, fig3B_RNA_A1_16, fig3D_RNA_A3A_16, fig3D_RNA_A3B_16, fig3C_RNA_A3C_16, RNA_A3G_16, fig3A_RNA_ddA3G_16, Human_EV, fig4A_human_A3A, fig4A_human_A3B, fig5A_Cancer, fig5B_Hypoxia, fig5C_Macrophage, fig6A_immune_deficient, fig6B_immune_competent, fig6C_Polio, fig6D_SARS-CoV-2]
